# Supplementary material for: A new Parazuphium Jeannel, 1942 species (Coleoptera, Carabidae) from the Zagros Mountains in Iran
Source: Zookeys. 2021 Jan 18;1011:41–50. doi: 10.3897/zookeys.1011.59449 (PMC7835194; doi:10.3897/zookeys.1011.59449)
Supplement: XML Treatment for Parazuphium weigeli [file zookeys.1011.59449-treatment1.xml]

<!DOCTYPE tp:taxon-treatment
  PUBLIC "-//TaxonX//DTD Taxonomic Treatment Publishing DTD v0 20100105//EN" "tax-treatment-NSO.dtd">
<tp:taxon-treatment xmlns:tp="http://www.plazi.org/taxpub"><tp:treatment-meta><kwd-group><label>Taxon classification</label><kwd><named-content xmlns:xlink="http://www.w3.org/1999/xlink" content-type="kingdom">Animalia</named-content></kwd><kwd><named-content xmlns:xlink="http://www.w3.org/1999/xlink" content-type="order">Coleoptera</named-content></kwd><kwd><named-content xmlns:xlink="http://www.w3.org/1999/xlink" content-type="family">Carabidae</named-content></kwd></kwd-group><mixed-citation publication-type="journal"><person-group><name><surname>Wrase</surname><given-names>David W.</given-names></name><name><surname>Assmann</surname><given-names>Thorsten</given-names></name></person-group><article-title>A new <italic><tp:taxon-name><tp:taxon-name-part taxon-name-part-type="genus" reg="Parazuphium">Parazuphium</tp:taxon-name-part></tp:taxon-name></italic> Jeannel, 1942 species (<tp:taxon-name><tp:taxon-name-part taxon-name-part-type="order">Coleoptera</tp:taxon-name-part></tp:taxon-name>, <tp:taxon-name><tp:taxon-name-part taxon-name-part-type="family">Carabidae</tp:taxon-name-part></tp:taxon-name>) from the Zagros Mountains in Iran</article-title><source>Zookeys</source><day>18</day><month>1</month><year>2021</year><volume>1011</volume><fpage>41</fpage><lpage>50</lpage><pub-id pub-id-type="doi">10.3897/zookeys.1011.59449</pub-id></mixed-citation></tp:treatment-meta><tp:nomenclature><tp:taxon-name><object-id xmlns:xlink="http://www.w3.org/1999/xlink" content-type="arpha" xlink:type="simple">D8870D70-2769-5E25-886F-2841BFA5ABA5</object-id>
            <tp:taxon-name-part taxon-name-part-type="genus" reg="Parazuphium">Parazuphium</tp:taxon-name-part>
            <tp:taxon-name-part taxon-name-part-type="species" reg="weigeli">weigeli</tp:taxon-name-part>
            <object-id xmlns:xlink="http://www.w3.org/1999/xlink" content-type="zoobank" xlink:type="simple">http://zoobank.org/69A63791-3CDF-4CCF-A0AE-B359EC350BF7</object-id>
          </tp:taxon-name><tp:taxon-status xmlns:xlink="http://www.w3.org/1999/xlink" xlink:type="simple">sp. nov.</tp:taxon-status></tp:nomenclature><tp:treatment-sec sec-type="Types" id="SECID0E6EAC"><title>Types.</title><p><bold><italic>Holotype</italic></bold> male: “Iran Zagros Mts., P. Chahar / Mahall va Bachtiari, Asad / Abad 5 km SW, <named-content xmlns:xlink="http://www.w3.org/1999/xlink" content-type="dwc:verbatimCoordinates" xlink:type="simple"><named-content content-type="geo-json" specific-use="{&#34;type&#34;:&#34;Point&#34;,&#34;coordinates&#34;:[50.549722,32.341667]}" id="NCID0ENFAC" xlink:type="simple">32°20'30"N, 50°32'59"E</named-content></named-content>, snow field, high pasture, 19.IV.2018, 2500- / 2770 m, leg. A.Weigel” (<named-content xmlns:xlink="http://www.w3.org/1999/xlink" content-type="dwc:institutional_code" xlink:type="simple">NKME</named-content>; left and right antennomeres X and XI are missing). Paratype: 1 female, same data as HT (<named-content xmlns:xlink="http://www.w3.org/1999/xlink" content-type="dwc:institutional_code" xlink:type="simple">cWR</named-content>).</p></tp:treatment-sec><tp:treatment-sec sec-type="diagnosis" id="SECID0E3FAC"><title>Diagnosis.</title><p>A microphthalmic, depigmented, brachypterous <italic><tp:taxon-name><tp:taxon-name-part taxon-name-part-type="genus" reg="Parazuphium">Parazuphium</tp:taxon-name-part></tp:taxon-name></italic> species with short, robust legs and moderately long antennae. Median lobe of aedeagus with three sclerites. For habitus see Fig. <xref ref-type="fig" rid="F1">1</xref>.</p><fig id="F1" position="float" orientation="portrait"><object-id xmlns:xlink="http://www.w3.org/1999/xlink" content-type="doi" xlink:type="simple">10.3897/zookeys.1011.59449.figure1</object-id><object-id xmlns:xlink="http://www.w3.org/1999/xlink" content-type="arpha" xlink:type="simple">176476C9-9FD8-5C0E-B933-1C47E6419E75</object-id><label>Figure 1.</label><caption><p>Habitus of <italic><tp:taxon-name><tp:taxon-name-part taxon-name-part-type="genus" reg="Parazuphium">Parazuphium</tp:taxon-name-part> <tp:taxon-name-part taxon-name-part-type="species" reg="weigeli">weigeli</tp:taxon-name-part></tp:taxon-name></italic> sp. nov., paratype, female.</p></caption><graphic xmlns:xlink="http://www.w3.org/1999/xlink" xlink:href="zookeys-1011-041-g001.jpg" position="float" orientation="portrait" xlink:type="simple" id="oo_497914.jpg"><uri content-type="original_file" xlink:type="simple">https://binary.pensoft.net/fig/497914</uri></graphic></fig></tp:treatment-sec><tp:treatment-sec sec-type="description" id="SECID0EFHAC"><title>Description.</title><p><abbrev xmlns:xlink="http://www.w3.org/1999/xlink" xlink:title="Body length: maximal linear distance from the tip of the mandibles to the apex of the right elytron" id="ABBRID0ELHAC" xlink:type="simple">BL</abbrev> 3.7–3.9 mm; <abbrev xmlns:xlink="http://www.w3.org/1999/xlink" xlink:title="Elytra width: maximum distance across the elytra" id="ABBRID0EPHAC" xlink:type="simple">EW</abbrev> 1.3–1.4 mm.</p><p><bold><italic>Colour</italic></bold>: Light yellowish to brownish.</p><p><bold><italic>Head</italic></bold> large, slightly triangular, with rounded tempora. Eyes small and flat, ~ 1/3 as long as tempora (dorsal view) (Figs <xref ref-type="fig" rid="F1">1</xref>, <xref ref-type="fig" rid="F2">2a</xref>). Antennae moderately long, scapus (antennomere I) somewhat shorter than width of head (<abbrev xmlns:xlink="http://www.w3.org/1999/xlink" xlink:title="Length of the antennomeres: from the basal excision to the tip of the given segment (A1L, A2L, A3L, and A4L refer to the length of the antennomeres I (scapus), II, III and IV, respectively)" id="ABBRID0EJIAC" xlink:type="simple">A1L</abbrev>/<abbrev xmlns:xlink="http://www.w3.org/1999/xlink" xlink:title="Head width: maximal linear distance" id="ABBRID0ENIAC" xlink:type="simple">HW</abbrev> 0.82–0.83), ~ 5 × as long as antennomere II (<abbrev xmlns:xlink="http://www.w3.org/1999/xlink" xlink:title="Length of the antennomeres: from the basal excision to the tip of the given segment (A1L, A2L, A3L, and A4L refer to the length of the antennomeres I (scapus), II, III and IV, respectively)" id="ABBRID0ERIAC" xlink:type="simple">A1L</abbrev>/<abbrev xmlns:xlink="http://www.w3.org/1999/xlink" xlink:title="Length of the antennomeres: from the basal excision to the tip of the given segment (A1L, A2L, A3L, and A4L refer to the length of the antennomeres I (scapus), II, III and IV, respectively)" id="ABBRID0EVIAC" xlink:type="simple">A2L</abbrev> 4.7–5.17), antennomere II somewhat longer than 1/2 antennomere III (<abbrev xmlns:xlink="http://www.w3.org/1999/xlink" xlink:title="Length of the antennomeres: from the basal excision to the tip of the given segment (A1L, A2L, A3L, and A4L refer to the length of the antennomeres I (scapus), II, III and IV, respectively)" id="ABBRID0EZIAC" xlink:type="simple">A2L</abbrev>/<abbrev xmlns:xlink="http://www.w3.org/1999/xlink" xlink:title="Length of the antennomeres: from the basal excision to the tip of the given segment (A1L, A2L, A3L, and A4L refer to the length of the antennomeres I (scapus), II, III and IV, respectively)" id="ABBRID0E4IAC" xlink:type="simple">A3L</abbrev> 0.54–0.58), antennomere III somewhat shorter than antennomere IV (<abbrev xmlns:xlink="http://www.w3.org/1999/xlink" xlink:title="Length of the antennomeres: from the basal excision to the tip of the given segment (A1L, A2L, A3L, and A4L refer to the length of the antennomeres I (scapus), II, III and IV, respectively)" id="ABBRID0EBJAC" xlink:type="simple">A3L</abbrev>/<abbrev xmlns:xlink="http://www.w3.org/1999/xlink" xlink:title="Length of the antennomeres: from the basal excision to the tip of the given segment (A1L, A2L, A3L, and A4L refer to the length of the antennomeres I (scapus), II, III and IV, respectively)" id="ABBRID0EFJAC" xlink:type="simple">A4L</abbrev> 0.92). Neck somewhat wider than 1/3 of head width. Surface moderately shiny, punctures somewhat indistinct and scattered, setae also fine and scattered. Microsculpture consisting of isodiametric meshes.</p><fig id="F2" position="float" orientation="portrait"><object-id xmlns:xlink="http://www.w3.org/1999/xlink" content-type="doi" xlink:type="simple">10.3897/zookeys.1011.59449.figure2</object-id><object-id xmlns:xlink="http://www.w3.org/1999/xlink" content-type="arpha" xlink:type="simple">C24BF12D-A1EE-5751-8FD3-63A2F7F3650A</object-id><label>Figure 2.</label><caption><p><italic><tp:taxon-name><tp:taxon-name-part taxon-name-part-type="genus" reg="Parazuphium">Parazuphium</tp:taxon-name-part> <tp:taxon-name-part taxon-name-part-type="species" reg="weigeli">weigeli</tp:taxon-name-part></tp:taxon-name></italic> sp. nov. <bold>A</bold> head in lateral view (holotype) <bold>B</bold> apex of elytra (paratype).</p></caption><graphic xmlns:xlink="http://www.w3.org/1999/xlink" xlink:href="zookeys-1011-041-g002.jpg" position="float" orientation="portrait" xlink:type="simple" id="oo_497915.jpg"><uri content-type="original_file" xlink:type="simple">https://binary.pensoft.net/fig/497915</uri></graphic></fig><p><bold><italic>Pronotum</italic></bold> somewhat wider than head (<abbrev xmlns:xlink="http://www.w3.org/1999/xlink" xlink:title="Head width: maximal linear distance" id="ABBRID0EMKAC" xlink:type="simple">HW</abbrev>/<abbrev xmlns:xlink="http://www.w3.org/1999/xlink" xlink:title="Pronotum width: greatest linear transverse distance across the pronotum" id="ABBRID0EQKAC" xlink:type="simple">PW</abbrev> 0.88–0.91), slightly longer than wide (<abbrev xmlns:xlink="http://www.w3.org/1999/xlink" xlink:title="Pronotum width: greatest linear transverse distance across the pronotum" id="ABBRID0EUKAC" xlink:type="simple">PW</abbrev>/<abbrev xmlns:xlink="http://www.w3.org/1999/xlink" xlink:title="Pronotum length: from the anterior to the posterior margin along the midline" id="ABBRID0EYKAC" xlink:type="simple">PL</abbrev> 0.92), widest at approximately the apical 1/6, where lateral seta is inserted. Anterior margin almost rectilinear, somewhat excavated at insertion of neck. Anterior angles rounded, but hardly prominent. Lateral margin in apical 2/3 continuously rounded, concavely curved at the prebasal excision. Posterior angles obtuse and weakly prominent (<abbrev xmlns:xlink="http://www.w3.org/1999/xlink" xlink:title="Pronotal base width: width between the tips of the hind angles at the insertion of the seta" id="ABBRID0E3KAC" xlink:type="simple">PBaW</abbrev>/<abbrev xmlns:xlink="http://www.w3.org/1999/xlink" xlink:title="Prebasal excision width: shortest distance between the two outer pronotal margins" id="ABBRID0EALAC" xlink:type="simple">PEW</abbrev> 1.02–1.05), distinctly shifted forward due to a strong excision of the basal margin (Fig. <xref ref-type="fig" rid="F4">4A</xref>). Disc flat, median line medially somewhat excavated. Median sulcus fine, impressed on the posterior margin, not reaching the basal margin. Regularly and more strongly punctate and setose than head, microsculpture with irregular transverse meshes.</p><p><bold><italic>Elytra</italic></bold> short (<abbrev xmlns:xlink="http://www.w3.org/1999/xlink" xlink:title="Elytra length: maximal linear distance from the end of the scutellum to the apex of the right elytron" id="ABBRID0EPLAC" xlink:type="simple">EL</abbrev>/<abbrev xmlns:xlink="http://www.w3.org/1999/xlink" xlink:title="Elytra width: maximum distance across the elytra" id="ABBRID0ETLAC" xlink:type="simple">EW</abbrev> 1.28–1.31), subparallel, distinctly widening to the apex. Apical margin sinuous (Fig. <xref ref-type="fig" rid="F2">2b</xref>). Striae weak, only intimated, somewhat irregular, internal intervals weakly convex. Punctuation denser than on pronotum, somewhat wrinkled. Surface with setosity formed by short fine setae (somewhat denser than on pronotum), inclined backwards, setae at apex somewhat longer. Series umbilicata consists of eight (five long and three short) humeral and five (three long and two short) apical setae. Surface moderately shiny, microsculpture with irregular meshes. Brachypterous.</p><p><bold><italic>Legs</italic></bold> robust and short, protibia somewhat curved inwards, mesotibia bent slightly outwards, metatibia straight. Male protarsomeres I–IV enlarged and with adhesive setae beneath.</p><p><bold><italic>Median lobe of aedeagus</italic></bold> ~ 0.75 mm long, strongly sclerotised. Dorsal side sinuous, apex pointed. Preputial field with three sclerites; the central one large, prolonged, at the tip spoon-like rounded, but central and basal part irregularly shaped; the left one rudimentary; the right one triangular (Fig. <xref ref-type="fig" rid="F3">3a, b</xref>). Left paramere rounded, larger than the strongly reduced right one.</p><fig id="F3" position="float" orientation="portrait"><object-id xmlns:xlink="http://www.w3.org/1999/xlink" content-type="doi" xlink:type="simple">10.3897/zookeys.1011.59449.figure3</object-id><object-id xmlns:xlink="http://www.w3.org/1999/xlink" content-type="arpha" xlink:type="simple">BC87E455-45F6-5F3D-B7D1-0DF4C9F42486</object-id><label>Figure 3.</label><caption><p>Median lobe of aedeagus of <italic><tp:taxon-name><tp:taxon-name-part taxon-name-part-type="genus" reg="Parazuphium">Parazuphium</tp:taxon-name-part></tp:taxon-name></italic><bold>a, c, d, f</bold> lateral views <bold>b, e, g</bold> view onto oroficium (preputial field) <bold>a, b</bold><italic><tp:taxon-name><tp:taxon-name-part taxon-name-part-type="genus" reg="Parazuphium">P.</tp:taxon-name-part> <tp:taxon-name-part taxon-name-part-type="species" reg="weigeli">weigeli</tp:taxon-name-part></tp:taxon-name></italic> sp. nov. <bold>c</bold><italic><tp:taxon-name><tp:taxon-name-part taxon-name-part-type="genus" reg="Parazuphium">P.</tp:taxon-name-part> <tp:taxon-name-part taxon-name-part-type="species" reg="damascenum">damascenum</tp:taxon-name-part></tp:taxon-name></italic><bold>d, e</bold><italic><tp:taxon-name><tp:taxon-name-part taxon-name-part-type="genus" reg="Parazuphium">P.</tp:taxon-name-part> <tp:taxon-name-part taxon-name-part-type="species" reg="salmoni">salmoni</tp:taxon-name-part></tp:taxon-name></italic><bold>f, g</bold><italic><tp:taxon-name><tp:taxon-name-part taxon-name-part-type="genus" reg="Parazuphium">P.</tp:taxon-name-part> <tp:taxon-name-part taxon-name-part-type="species" reg="chevrolatii">chevrolatii</tp:taxon-name-part></tp:taxon-name></italic>.</p></caption><graphic xmlns:xlink="http://www.w3.org/1999/xlink" xlink:href="zookeys-1011-041-g003.jpg" position="float" orientation="portrait" xlink:type="simple" id="oo_497916.jpg"><uri content-type="original_file" xlink:type="simple">https://binary.pensoft.net/fig/497916</uri></graphic></fig></tp:treatment-sec><tp:treatment-sec sec-type="comparisons" id="SECID0EZOAC"><title>Comparisons.</title><p>The new species belongs to the genus <italic><tp:taxon-name><tp:taxon-name-part taxon-name-part-type="genus" reg="Parazuphium">Parazuphium</tp:taxon-name-part></tp:taxon-name></italic> because of small, numerous, erect setae on the scapus, one pair of supraorbital setae, a sinuous apical margin of the elytra, and a tube-shaped median lobe of the aedeagus with small sclerites on the preputial field.</p><p>In its characters it is similar to <italic><tp:taxon-name><tp:taxon-name-part taxon-name-part-type="genus" reg="Parazuphium">P.</tp:taxon-name-part> <tp:taxon-name-part taxon-name-part-type="species" reg="salmoni">salmoni</tp:taxon-name-part></tp:taxon-name></italic> Assmann, Renan &amp; Wrase, 2015. It shares with it the small eyes, strong and relatively short legs, moderately long antennae, metatibia straight in both sexes, similar body indices, brachyptery, and the colour. It differs from <italic><tp:taxon-name><tp:taxon-name-part taxon-name-part-type="genus" reg="Parazuphium">P.</tp:taxon-name-part> <tp:taxon-name-part taxon-name-part-type="species" reg="salmoni">salmoni</tp:taxon-name-part></tp:taxon-name></italic> by the following features: (1) eyes larger (eye diameter in dorsal view ~ 1/3 of temple length, in <italic><tp:taxon-name><tp:taxon-name-part taxon-name-part-type="genus" reg="Parazuphium">P.</tp:taxon-name-part> <tp:taxon-name-part taxon-name-part-type="species" reg="salmoni">salmoni</tp:taxon-name-part></tp:taxon-name></italic> ~ 1/4); (2) antennomere I shorter in relation to antennomere II, ~ 5 × as long as antennomere II (in <italic><tp:taxon-name><tp:taxon-name-part taxon-name-part-type="genus" reg="Parazuphium">P.</tp:taxon-name-part> <tp:taxon-name-part taxon-name-part-type="species" reg="salmoni">salmoni</tp:taxon-name-part></tp:taxon-name></italic> 5.5–6×) (measured from the basal incision of the antennomeres to the apex); (3) pronotum more slender in relation to head (<abbrev xmlns:xlink="http://www.w3.org/1999/xlink" xlink:title="Head width: maximal linear distance" id="ABBRID0EVAAE" xlink:type="simple">HW</abbrev>/<abbrev xmlns:xlink="http://www.w3.org/1999/xlink" xlink:title="Pronotum width: greatest linear transverse distance across the pronotum" id="ABBRID0EZAAE" xlink:type="simple">PW</abbrev> 0.88–0.91, in <italic><tp:taxon-name><tp:taxon-name-part taxon-name-part-type="genus" reg="Parazuphium">P.</tp:taxon-name-part> <tp:taxon-name-part taxon-name-part-type="species" reg="salmoni">salmoni</tp:taxon-name-part></tp:taxon-name></italic> 0.83–0.85); (4) hind angles less prominent (Fig. <xref ref-type="fig" rid="F4">4</xref>); (5) punctuation of pronotum less prominent (Fig. <xref ref-type="fig" rid="F4">4</xref>); (6) microsculpture of pronotum weaker and transverse (in <italic><tp:taxon-name><tp:taxon-name-part taxon-name-part-type="genus" reg="Parazuphium">P.</tp:taxon-name-part> <tp:taxon-name-part taxon-name-part-type="species" reg="salmoni">salmoni</tp:taxon-name-part></tp:taxon-name></italic> isodiametric); (7) median lobe of aedeagus not downwardly bent and with different configuration and shape of the sclerites of the preputial field (Fig. <xref ref-type="fig" rid="F3">3a, b</xref> vs. Fig. <xref ref-type="fig" rid="F3">3d, e</xref>).</p><fig id="F4" position="float" orientation="portrait"><object-id xmlns:xlink="http://www.w3.org/1999/xlink" content-type="doi" xlink:type="simple">10.3897/zookeys.1011.59449.figure4</object-id><object-id xmlns:xlink="http://www.w3.org/1999/xlink" content-type="arpha" xlink:type="simple">715F4D9E-E913-59EC-9CC5-7A8934059B6A</object-id><label>Figure 4.</label><caption><p>Pronotum of <italic><tp:taxon-name><tp:taxon-name-part taxon-name-part-type="genus" reg="Parazuphium">Parazuphium</tp:taxon-name-part></tp:taxon-name></italic><bold>A</bold><italic><tp:taxon-name><tp:taxon-name-part taxon-name-part-type="genus" reg="Parazuphium">P.</tp:taxon-name-part> <tp:taxon-name-part taxon-name-part-type="species" reg="weigeli">weigeli</tp:taxon-name-part></tp:taxon-name></italic> sp. nov. <bold>B</bold><italic><tp:taxon-name><tp:taxon-name-part taxon-name-part-type="genus" reg="Parazuphium">P.</tp:taxon-name-part> <tp:taxon-name-part taxon-name-part-type="species" reg="salmoni">salmoni</tp:taxon-name-part></tp:taxon-name></italic>.</p></caption><graphic xmlns:xlink="http://www.w3.org/1999/xlink" xlink:href="zookeys-1011-041-g004.jpg" position="float" orientation="portrait" xlink:type="simple" id="oo_497917.jpg"><uri content-type="original_file" xlink:type="simple">https://binary.pensoft.net/fig/497917</uri></graphic></fig><p>The new species differs from <italic><tp:taxon-name><tp:taxon-name-part taxon-name-part-type="genus" reg="Parazuphium">P.</tp:taxon-name-part> <tp:taxon-name-part taxon-name-part-type="species" reg="damascenum">damascenum</tp:taxon-name-part></tp:taxon-name></italic> (Fairmaire, 1897) by (1) straight metatibia in both genders; (2) smaller and flat eyes; (3) brachyptery, (4) deviating shape of median lobe of aedeagus and its sclerites (Fig. <xref ref-type="fig" rid="F3">3a–c</xref>).</p><p><italic><tp:taxon-name><tp:taxon-name-part taxon-name-part-type="genus" reg="Parazuphium">Parazuphium</tp:taxon-name-part> <tp:taxon-name-part taxon-name-part-type="species" reg="weigeli">weigeli</tp:taxon-name-part></tp:taxon-name></italic> sp. nov. differs from <italic><tp:taxon-name><tp:taxon-name-part taxon-name-part-type="genus" reg="Parazuphium">P.</tp:taxon-name-part> <tp:taxon-name-part taxon-name-part-type="species" reg="chevrolatii">chevrolatii</tp:taxon-name-part></tp:taxon-name></italic> by: (1) smaller eyes; (2) antennomere I shorter, shorter than head width; (3) weakly developed elytral intervals; (4) slender median lobe of aedeagus without an excision at the base of prolonged apical tip (Fig. <xref ref-type="fig" rid="F3">3a, b</xref> vs. Fig. <xref ref-type="fig" rid="F3">3f, g</xref>).</p><p>The other microphthalmic species of the genus (<italic><tp:taxon-name><tp:taxon-name-part taxon-name-part-type="genus" reg="Parazuphium">P.</tp:taxon-name-part> <tp:taxon-name-part taxon-name-part-type="species" reg="angustioculum">angustioculum</tp:taxon-name-part></tp:taxon-name></italic> Hůrka, 1982, <italic><tp:taxon-name><tp:taxon-name-part taxon-name-part-type="genus" reg="Parazuphium">P.</tp:taxon-name-part> <tp:taxon-name-part taxon-name-part-type="species" reg="baeticum">baeticum</tp:taxon-name-part></tp:taxon-name></italic> (K. &amp; J. Daniel, 1898), <italic><tp:taxon-name><tp:taxon-name-part taxon-name-part-type="genus" reg="Parazuphium">P.</tp:taxon-name-part> <tp:taxon-name-part taxon-name-part-type="species" reg="punicum">punicum</tp:taxon-name-part></tp:taxon-name></italic> (K. &amp; J. Daniel, 1898), <italic><tp:taxon-name><tp:taxon-name-part taxon-name-part-type="genus" reg="Parazuphium">P.</tp:taxon-name-part> <tp:taxon-name-part taxon-name-part-type="species" reg="ramirezi">ramirezi</tp:taxon-name-part></tp:taxon-name></italic> J. &amp; E. Vives, 1976) differ from <italic><tp:taxon-name><tp:taxon-name-part taxon-name-part-type="genus" reg="Parazuphium">P.</tp:taxon-name-part> <tp:taxon-name-part taxon-name-part-type="species" reg="weigeli">weigeli</tp:taxon-name-part></tp:taxon-name></italic> sp. nov. by their (1) slender legs, (2) longer body lengths, (3) deviating proportions of antennomeres, (4) shape of median lobe of aedeagus and number and shape of sclerites (cf. <xref ref-type="bibr" rid="B6">Hůrka 1982</xref>, <xref ref-type="bibr" rid="B7">1987</xref>). These species occur exclusively in the south-western part of the Palaearctic (Morocco, Spain, and Sicily) (<xref ref-type="bibr" rid="B5">Huber and Marggi 2017</xref>).</p></tp:treatment-sec><tp:treatment-sec sec-type="habitat" id="SECID0EHHAE"><title>Habitat.</title><p>Habitat is a subalpine grassland in 2500–2770 m a.s.l. The specimens were found under a large stone, deeply embedded in the soil, close to a snow field (Fig. <xref ref-type="fig" rid="F5">5</xref>).</p><fig id="F5" position="float" orientation="portrait"><object-id xmlns:xlink="http://www.w3.org/1999/xlink" content-type="doi" xlink:type="simple">10.3897/zookeys.1011.59449.figure5</object-id><object-id xmlns:xlink="http://www.w3.org/1999/xlink" content-type="arpha" xlink:type="simple">A1D0094C-4C54-5F54-B5F7-80A07D161746</object-id><label>Figure 5.</label><caption><p>Habitat of <italic><tp:taxon-name><tp:taxon-name-part taxon-name-part-type="genus" reg="Parazuphium">Parazuphium</tp:taxon-name-part> <tp:taxon-name-part taxon-name-part-type="species" reg="weigeli">weigeli</tp:taxon-name-part></tp:taxon-name></italic> sp. nov. <bold>A</bold> landscape <bold>B</bold> microhabitat with the stone under which the two individuals were found. Photographs by Andreas Weigel.</p></caption><graphic xmlns:xlink="http://www.w3.org/1999/xlink" xlink:href="zookeys-1011-041-g005.jpg" position="float" orientation="portrait" xlink:type="simple" id="oo_497918.jpg"><uri content-type="original_file" xlink:type="simple">https://binary.pensoft.net/fig/497918</uri></graphic></fig></tp:treatment-sec><tp:treatment-sec sec-type="Dispersal power" id="SECID0ENIAE"><title>Dispersal power.</title><p>Brachypterous.</p></tp:treatment-sec><tp:treatment-sec sec-type="distribution" id="SECID0ESIAE"><title>Distribution.</title><p>Known so far only from the type locality. As the species is incapable of flight, its dispersal power is strongly limited, and a wider distribution range outside the Zagros Mountains is unlikely. Further studies may show if the occurrence of the species is restricted to high altitudes.</p></tp:treatment-sec><tp:treatment-sec sec-type="etymology" id="SECID0EXIAE"><title>Etymology.</title><p>Latinised patronym based on the surname of our colleague and friend, Andreas Weigel (Pößneck, Germany), specialist of <tp:taxon-name><tp:taxon-name-part taxon-name-part-type="family">Cerambycidae</tp:taxon-name-part></tp:taxon-name>. He collected the first specimens of this new species and contributed to carabidology with numerous records of ground beetles, including new taxa.</p></tp:treatment-sec><ref-list><ref id="B6"><mixed-citation xmlns:xlink="http://www.w3.org/1999/xlink" xlink:type="simple"><person-group><name name-style="western"><surname>Hůrka</surname><given-names>K</given-names></name></person-group> (<year>1982</year>) <article-title>Taxonomic notes on <italic><tp:taxon-name><tp:taxon-name-part taxon-name-part-type="genus">Parazuphium</tp:taxon-name-part></tp:taxon-name></italic>, with descriptions of three new taxa (<tp:taxon-name><tp:taxon-name-part taxon-name-part-type="order">Coleoptera</tp:taxon-name-part></tp:taxon-name>, <tp:taxon-name><tp:taxon-name-part taxon-name-part-type="family">Carabidae</tp:taxon-name-part></tp:taxon-name>).</article-title><source>Acta Entomologica Bohemoslovaca</source><volume>79</volume>: <fpage>281</fpage>–<lpage>288</lpage>.</mixed-citation></ref><ref id="B7"><mixed-citation xmlns:xlink="http://www.w3.org/1999/xlink" xlink:type="simple"><person-group><name name-style="western"><surname>Hůrka</surname><given-names>K</given-names></name></person-group> (<year>1987</year>) <article-title>Separation of <tp:taxon-name><tp:taxon-name-part taxon-name-part-type="genus">Parazuphium</tp:taxon-name-part> (<tp:taxon-name-part taxon-name-part-type="subgenus">P.</tp:taxon-name-part>) <tp:taxon-name-part taxon-name-part-type="species">chevrolati</tp:taxon-name-part></tp:taxon-name> and <tp:taxon-name><tp:taxon-name-part taxon-name-part-type="genus">P.</tp:taxon-name-part> (<tp:taxon-name-part taxon-name-part-type="subgenus">P.</tp:taxon-name-part>) <tp:taxon-name-part taxon-name-part-type="species">maroccanum</tp:taxon-name-part></tp:taxon-name>, and description of a new subspecies (Col., <tp:taxon-name><tp:taxon-name-part taxon-name-part-type="family">Carabidae</tp:taxon-name-part></tp:taxon-name>, <tp:taxon-name><tp:taxon-name-part taxon-name-part-type="tribe">Zuphiini</tp:taxon-name-part></tp:taxon-name>).</article-title><source>Acta Entomologica Bohemoslovaca</source><volume>84</volume>: <fpage>469</fpage>–<lpage>473</lpage>.</mixed-citation></ref><ref id="B5"><mixed-citation xmlns:xlink="http://www.w3.org/1999/xlink" xlink:type="simple"><person-group><name name-style="western"><surname>Huber</surname><given-names>C</given-names></name><name name-style="western"><surname>Marggi</surname><given-names>W</given-names></name></person-group> (<year>2017</year>) <article-title>Tribe <tp:taxon-name><tp:taxon-name-part taxon-name-part-type="tribe">Zuphiini</tp:taxon-name-part></tp:taxon-name> Bonelli, 1810.</article-title> In: <person-group><name name-style="western"><surname>Löbl</surname><given-names>I</given-names></name><name name-style="western"><surname>Löbl</surname><given-names>D</given-names></name></person-group> (<role>Eds</role>) <issue-title>Catalogue of Palaearctic Coleoptera, Volume 1 (revised and updated edition, Archostemata – Myxophaga – Adephaga)).</issue-title><source>Brill, Leiden, Boston</source>, <fpage>835</fpage>–<lpage>838</lpage>.</mixed-citation></ref></ref-list></tp:taxon-treatment>
